# Supplementary material for: Groundwater Quality, Health Risk Assessment, and Source Distribution of Heavy Metals Contamination around Chromite Mines: Application of GIS, Sustainable Groundwater Management, Geostatistics, PCAMLR, and PMF Receptor Model
Source: Int J Environ Res Public Health. 2023 Jan 24;20(3):2113. doi: 10.3390/ijerph20032113 (PMC9916341; doi:10.3390/ijerph20032113)
Supplement: Supplementary file 1 [file ijerph-20-02113-s001.zip]

Archive with 1 entries (1 files):
- ijerph-2102065-supplementary.pdf
